# Supplementary material for: Targeting leukemic stem and progenitor cells expressing different BCR::ABL1 levels: antileukemic activity of asciminib with or without TKIs
Source: Front Pharmacol. 2026 Mar 23;17:1780054. doi: 10.3389/fphar.2026.1780054 (PMC13051198; doi:10.3389/fphar.2026.1780054)
Supplement: Supplementary file 2 [file Table1.xlsx]

## Sheet: LTC-IC
Table Analyzed	BCR::ABL1>20%			Table Analyzed	BCR::ABL1<10%
Column C	>20% BA/GUS_NiL			Column I	<10% BA/GUS_NiL
vs.	vs,			vs.	vs,
Column B	>20% BA/GUS_IM			Column H	<10% BA/GUS_IM
Paired t test				Paired t test
P value	0.9818			P value	0.0383
P value summary	ns			P value summary	*
Significantly different (P < 0.05)?	No			Significantly different (P < 0.05)?	Yes
One- or two-tailed P value?	Two-tailed			One- or two-tailed P value?	Two-tailed
t, df	t=0,02380, df=6			t, df	t=2,546, df=7
Number of pairs	7			Number of pairs	8
Table Analyzed				Table Analyzed
Column D	>20% BA/GUS_ABL001			Column J	<10% BA/GUS_ABL001
vs.	vs,			vs.	vs,
Column B	>20% BA/GUS_IM			Column H	<10% BA/GUS_IM
Paired t test				Paired t test
P value	<0,0001			P value	0.0819
P value summary	****			P value summary	ns
Significantly different (P < 0.05)?	Yes			Significantly different (P < 0.05)?	No
One- or two-tailed P value?	Two-tailed			One- or two-tailed P value?	Two-tailed
t, df	t=11,06, df=6			t, df	t=2,030, df=7
Number of pairs	7			Number of pairs	8
Table Analyzed				Table Analyzed
Column E	>20% BA/GUS_ABL001+IM			Column J	<10% BA/GUS_ABL001
vs.	vs,			vs.	vs,
Column B	>20% BA/GUS_IM			Column H	<10% BA/GUS_IM
Paired t test				Paired t test
P value	0.0335			P value	0.0819
P value summary	*			P value summary	ns
Significantly different (P < 0.05)?	Yes			Significantly different (P < 0.05)?	No
One- or two-tailed P value?	Two-tailed			One- or two-tailed P value?	Two-tailed
t, df	t=2,746, df=6			t, df	t=2,030, df=7
Number of pairs	7			Number of pairs	8
Table Analyzed				Table Analyzed
Column F	>20% BA/GUS_ABL001+NiL			Column L	<10% BA/GUS_ABL001+NiL
vs.	vs,			vs.	vs,
Column B	>20% BA/GUS_IM			Column H	<10% BA/GUS_IM
Paired t test				Paired t test
P value	0.1231			P value	0.5101
P value summary	ns			P value summary	ns
Significantly different (P < 0.05)?	No			Significantly different (P < 0.05)?	No
One- or two-tailed P value?	Two-tailed			One- or two-tailed P value?	Two-tailed
t, df	t=1,793, df=6			t, df	t=0,6940, df=7
Number of pairs	7			Number of pairs	8
Table Analyzed				Table Analyzed
Column D	>20% BA/GUS_ABL001			Column J	<10% BA/GUS_ABL001
vs.	vs,			vs.	vs,
Column C	>20% BA/GUS_NiL			Column I	<10% BA/GUS_NiL
Paired t test				Paired t test
P value	0.0003			P value	0.5757
P value summary	***			P value summary	ns
Significantly different (P < 0.05)?	Yes			Significantly different (P < 0.05)?	No
One- or two-tailed P value?	Two-tailed			One- or two-tailed P value?	Two-tailed
t, df	t=7,336, df=6			t, df	t=0,5868, df=7
Number of pairs	7			Number of pairs	8
Table Analyzed				Table Analyzed
Column E	>20% BA/GUS_ABL001+IM			Column K	<10% BA/GUSA_BL001+IM
vs.	vs,			vs.	vs,
Column C	>20% BA/GUS_NiL			Column I	<10% BA/GUS_NiL
Paired t test				Paired t test
P value	0.0243			P value	0.0986
P value summary	*			P value summary	ns
Significantly different (P < 0.05)?	Yes			Significantly different (P < 0.05)?	No
One- or two-tailed P value?	Two-tailed			One- or two-tailed P value?	Two-tailed
t, df	t=2,992, df=6			t, df	t=1,904, df=7
Number of pairs	7			Number of pairs	8
Table Analyzed				Table Analyzed
Column F	>20% BA/GUS_ABL001+NiL			Column L	<10% BA/GUS_ABL001+NiL
vs.	vs,			vs.	vs,
Column C	>20% BA/GUS_NiL			Column I	<10% BA/GUS_NiL
Paired t test				Paired t test
P value	0.1255			P value	0.0553
P value summary	ns			P value summary	ns
Significantly different (P < 0.05)?	No			Significantly different (P < 0.05)?	No
One- or two-tailed P value?	Two-tailed			One- or two-tailed P value?	Two-tailed
t, df	t=1,779, df=6			t, df	t=2,296, df=7
Number of pairs	7			Number of pairs	8
Table Analyzed				Table Analyzed
Column E	>20% BA/GUS_ABL001+IM			Column K	<10% BA/GUSA_BL001+IM
vs.	vs,			vs.	vs,
Column D	>20% BA/GUS_ABL001			Column J	<10% BA/GUS_ABL001
Paired t test				Paired t test
P value	0.1525			P value	0.0942
P value summary	ns			P value summary	ns
Significantly different (P < 0.05)?	No			Significantly different (P < 0.05)?	No
One- or two-tailed P value?	Two-tailed			One- or two-tailed P value?	Two-tailed
t, df	t=1,638, df=6			t, df	t=1,935, df=7
Number of pairs	7			Number of pairs	8
Table Analyzed				Table Analyzed
Column F	>20% BA/GUS_ABL001+NiL			Column L	<10% BA/GUS_ABL001+NiL
vs.	vs,			vs.	vs,
Column D	>20% BA/GUS_ABL001			Column J	<10% BA/GUS_ABL001
Paired t test				Paired t test
P value	0.5199			P value	0.0591
P value summary	ns			P value summary	ns
Significantly different (P < 0.05)?	No			Significantly different (P < 0.05)?	No
One- or two-tailed P value?	Two-tailed			One- or two-tailed P value?	Two-tailed
t, df	t=0,6833, df=6			t, df	t=2,251, df=7
Number of pairs	7			Number of pairs	8
Table Analyzed				Table Analyzed
Column F	>20% BA/GUS_ABL001+NiL			Column L	<10% BA/GUS_ABL001+NiL
vs.	vs,			vs.	vs,
Column E	>20% BA/GUS_ABL001+IM			Column K	<10% BA/GUSA_BL001+IM
Paired t test				Paired t test
P value	0.68			P value	0.4059
P value summary	ns			P value summary	ns
Significantly different (P < 0.05)?	No			Significantly different (P < 0.05)?	No
One- or two-tailed P value?	Two-tailed			One- or two-tailed P value?	Two-tailed
t, df	t=0,4333, df=6			t, df	t=0,8842, df=7
Number of pairs	7			Number of pairs	8

## Sheet: NUMBER of LTC-IC
Table Analyzed	BCR::ABL1>20%			Table Analyzed	BCR::ABL1<10%
Column C	>20% BA/GUS_NiL			Column I	<10% BA/GUS_NiL
vs.	vs,			vs.	vs,
Column B	>20% BA/GUS_IM			Column H	<10% BA/GUS_IM
Paired t test				Paired t test
P value	0.3816			P value	0.0326
P value summary	ns			P value summary	*
Significantly different (P < 0.05)?	No			Significantly different (P < 0.05)?	Yes
One- or two-tailed P value?	Two-tailed			One- or two-tailed P value?	Two-tailed
t, df	t=0,9441, df=6			t, df	t=2,767, df=6
Number of pairs	7			Number of pairs	7
Table Analyzed				Table Analyzed
Column D	>20% BA/GUS_ABL001			Column J	<10% BA/GUS_ABL001
vs.	vs,			vs.	vs,
Column B	>20% BA/GUS_IM			Column H	<10% BA/GUS_IM
Paired t test				Paired t test
P value	0.0011			P value	0.0569
P value summary	**			P value summary	ns
Significantly different (P < 0.05)?	Yes			Significantly different (P < 0.05)?	No
One- or two-tailed P value?	Two-tailed			One- or two-tailed P value?	Two-tailed
t, df	t=5,804, df=6			t, df	t=2,352, df=6
Number of pairs	7			Number of pairs	7
Table Analyzed				Table Analyzed
Column E	>20% BA/GUS_ABL001+IM			Column K	<10% BA/GUSA_BL001+IM
vs.	vs,			vs.	vs,
Column B	>20% BA/GUS_IM			Column H	<10% BA/GUS_IM
Paired t test				Paired t test
P value	0.1038			P value	0.8937
P value summary	ns			P value summary	ns
Significantly different (P < 0.05)?	No			Significantly different (P < 0.05)?	No
One- or two-tailed P value?	Two-tailed			One- or two-tailed P value?	Two-tailed
t, df	t=1,916, df=6			t, df	t=0,1395, df=6
Number of pairs	7			Number of pairs	7
Table Analyzed				Table Analyzed
Column F	>20% BA/GUS_ABL001+NiL			Column L	<10% BA/GUS_ABL001+NiL
vs.	vs,			vs.	vs,
Column B	>20% BA/GUS_IM			Column H	<10% BA/GUS_IM
Paired t test				Paired t test
P value	0.0047			P value	0.9535
P value summary	**			P value summary	ns
Significantly different (P < 0.05)?	Yes			Significantly different (P < 0.05)?	No
One- or two-tailed P value?	Two-tailed			One- or two-tailed P value?	Two-tailed
t, df	t=4,379, df=6			t, df	t=0,06074, df=6
Number of pairs	7			Number of pairs	7
Table Analyzed				Table Analyzed
Column D	>20% BA/GUS_ABL001			Column J	<10% BA/GUS_ABL001
vs.	vs,			vs.	vs,
Column C	>20% BA/GUS_NiL			Column I	<10% BA/GUS_NiL
Paired t test				Paired t test
P value	0.0028			P value	0.9346
P value summary	**			P value summary	ns
Significantly different (P < 0.05)?	Yes			Significantly different (P < 0.05)?	No
One- or two-tailed P value?	Two-tailed			One- or two-tailed P value?	Two-tailed
t, df	t=4,859, df=6			t, df	t=0,08552, df=6
Number of pairs	7			Number of pairs	7
Table Analyzed				Table Analyzed
Column E	>20% BA/GUS_ABL001+IM			Column K	<10% BA/GUSA_BL001+IM
vs.	vs,			vs.	vs,
Column C	>20% BA/GUS_NiL			Column I	<10% BA/GUS_NiL
Paired t test				Paired t test
P value	0.0271			P value	0.1539
P value summary	*			P value summary	ns
Significantly different (P < 0.05)?	Yes			Significantly different (P < 0.05)?	No
One- or two-tailed P value?	Two-tailed			One- or two-tailed P value?	Two-tailed
t, df	t=2,906, df=6			t, df	t=1,631, df=6
Number of pairs	7			Number of pairs	7
Table Analyzed				Table Analyzed
Column F	>20% BA/GUS_ABL001+NiL			Column L	<10% BA/GUS_ABL001+NiL
vs.	vs,			vs.	vs,
Column C	>20% BA/GUS_NiL			Column I	<10% BA/GUS_NiL
Paired t test				Paired t test
P value	0.0022			P value	0.0736
P value summary	**			P value summary	ns
Significantly different (P < 0.05)?	Yes			Significantly different (P < 0.05)?	No
One- or two-tailed P value?	Two-tailed			One- or two-tailed P value?	Two-tailed
t, df	t=5,096, df=6			t, df	t=2,165, df=6
Number of pairs	7			Number of pairs	7
Table Analyzed				Table Analyzed
Column E	>20% BA/GUS_ABL001+IM			Column K	<10% BA/GUSA_BL001+IM
vs.	vs,			vs.	vs,
Column D	>20% BA/GUS_ABL001			Column J	<10% BA/GUS_ABL001
Paired t test				Paired t test
P value	0.1814			P value	0.1176
P value summary	ns			P value summary	ns
Significantly different (P < 0.05)?	No			Significantly different (P < 0.05)?	No
One- or two-tailed P value?	Two-tailed			One- or two-tailed P value?	Two-tailed
t, df	t=1,512, df=6			t, df	t=1,826, df=6
Number of pairs	7			Number of pairs	7
Table Analyzed				Table Analyzed
Column F	>20% BA/GUS_ABL001+NiL			Column L	<10% BA/GUS_ABL001+NiL
vs.	vs,			vs.	vs,
Column D	>20% BA/GUS_ABL001			Column J	<10% BA/GUS_ABL001
Paired t test				Paired t test
P value	0.3969			P value	0.0479
P value summary	ns			P value summary	*
Significantly different (P < 0.05)?	No			Significantly different (P < 0.05)?	Yes
One- or two-tailed P value?	Two-tailed			One- or two-tailed P value?	Two-tailed
t, df	t=0,9120, df=6			t, df	t=2,478, df=6
Number of pairs	7			Number of pairs	7
Table Analyzed				Table Analyzed
Column F	>20% BA/GUS_ABL001+NiL			Column L	<10% BA/GUS_ABL001+NiL
vs.	vs,			vs.	vs,
Column E	>20% BA/GUS_ABL001+IM			Column K	<10% BA/GUSA_BL001+IM
Paired t test				Paired t test
P value	0.1293			P value	0.8533
P value summary	ns			P value summary	ns
Significantly different (P < 0.05)?	No			Significantly different (P < 0.05)?	No
One- or two-tailed P value?	Two-tailed			One- or two-tailed P value?	Two-tailed
t, df	t=1,758, df=6			t, df	t=0,1930, df=6
Number of pairs	7			Number of pairs	7

## Sheet: LTC-IC-DERIVED CFU
Table Analyzed	BCR::ABL1>20%			Table Analyzed	BCR::ABL1<10%
Column C	>20% BA/GUS_NiL			Column I	<10% BA/GUS_NiL
vs.	vs,			vs.	vs,
Column B	>20% BA/GUS_IM			Column H	<10% BA/GUS_IM
Paired t test				Paired t test
P value	0.1233			P value	0.9263
P value summary	ns			P value summary	ns
Significantly different (P < 0.05)?	No			Significantly different (P < 0.05)?	No
One- or two-tailed P value?	Two-tailed			One- or two-tailed P value?	Two-tailed
t, df	t=1,792, df=6			t, df	t=0,09645, df=6
Number of pairs	7			Number of pairs	7
Table Analyzed				Table Analyzed
Column D	>20% BA/GUS_ABL001			Column J	<10% BA/GUS_ABL001
vs.	vs,			vs.	vs,
Column B	>20% BA/GUS_IM			Column H	<10% BA/GUS_IM
Paired t test				Paired t test
P value	0.1365			P value	0.189
P value summary	ns			P value summary	ns
Significantly different (P < 0.05)?	No			Significantly different (P < 0.05)?	No
One- or two-tailed P value?	Two-tailed			One- or two-tailed P value?	Two-tailed
t, df	t=1,719, df=6			t, df	t=1,481, df=6
Number of pairs	7			Number of pairs	7
Table Analyzed				Table Analyzed
Column E	>20% BA/GUS_ABL001+IM			Column K	<10% BA/GUSA_BL001+IM
vs.	vs,			vs.	vs,
Column B	>20% BA/GUS_IM			Column H	<10% BA/GUS_IM
Paired t test				Paired t test
P value	0.0708			P value	0.4949
P value summary	ns			P value summary	ns
Significantly different (P < 0.05)?	No			Significantly different (P < 0.05)?	No
One- or two-tailed P value?	Two-tailed			One- or two-tailed P value?	Two-tailed
t, df	t=2,192, df=6			t, df	t=0,7265, df=6
Number of pairs	7			Number of pairs	7
Table Analyzed				Table Analyzed
Column F	>20% BA/GUS_ABL001+NiL			Column L	<10% BA/GUS_ABL001+NiL
vs.	vs,			vs.	vs,
Column B	>20% BA/GUS_IM			Column H	<10% BA/GUS_IM
Paired t test				Paired t test
P value	0.0759			P value	0.6307
P value summary	ns			P value summary	ns
Significantly different (P < 0.05)?	No			Significantly different (P < 0.05)?	No
One- or two-tailed P value?	Two-tailed			One- or two-tailed P value?	Two-tailed
t, df	t=2,142, df=6			t, df	t=0,5063, df=6
Number of pairs	7			Number of pairs	7
Table Analyzed				Table Analyzed
Column D	>20% BA/GUS_ABL001			Column J	<10% BA/GUS_ABL001
vs.	vs,			vs.	vs,
Column C	>20% BA/GUS_NiL			Column I	<10% BA/GUS_NiL
Paired t test				Paired t test
P value	0.0307			P value	0.2076
P value summary	*			P value summary	ns
Significantly different (P < 0.05)?	Yes			Significantly different (P < 0.05)?	No
One- or two-tailed P value?	Two-tailed			One- or two-tailed P value?	Two-tailed
t, df	t=2,811, df=6			t, df	t=1,412, df=6
Number of pairs	7			Number of pairs	7
Table Analyzed				Table Analyzed
Column E	>20% BA/GUS_ABL001+IM			Column K	<10% BA/GUSA_BL001+IM
vs.	vs,			vs.	vs,
Column C	>20% BA/GUS_NiL			Column I	<10% BA/GUS_NiL
Paired t test				Paired t test
P value	0.0288			P value	0.4373
P value summary	*			P value summary	ns
Significantly different (P < 0.05)?	Yes			Significantly different (P < 0.05)?	No
One- or two-tailed P value?	Two-tailed			One- or two-tailed P value?	Two-tailed
t, df	t=2,860, df=6			t, df	t=0,8320, df=6
Number of pairs	7			Number of pairs	7
Table Analyzed				Table Analyzed
Column F	>20% BA/GUS_ABL001+NiL			Column L	<10% BA/GUS_ABL001+NiL
vs.	vs,			vs.	vs,
Column C	>20% BA/GUS_NiL			Column I	<10% BA/GUS_NiL
Paired t test				Paired t test
P value	0.0046			P value	0.4674
P value summary	**			P value summary	ns
Significantly different (P < 0.05)?	Yes			Significantly different (P < 0.05)?	No
One- or two-tailed P value?	Two-tailed			One- or two-tailed P value?	Two-tailed
t, df	t=4,395, df=6			t, df	t=0,7756, df=6
Number of pairs	7			Number of pairs	7
Table Analyzed				Table Analyzed
Column E	>20% BA/GUS_ABL001+IM			Column K	<10% BA/GUSA_BL001+IM
vs.	vs,			vs.	vs,
Column D	>20% BA/GUS_ABL001			Column J	<10% BA/GUS_ABL001
Paired t test				Paired t test
P value	0.9537			P value	0.3025
P value summary	ns			P value summary	ns
Significantly different (P < 0.05)?	No			Significantly different (P < 0.05)?	No
One- or two-tailed P value?	Two-tailed			One- or two-tailed P value?	Two-tailed
t, df	t=0,06059, df=6			t, df	t=1,128, df=6
Number of pairs	7			Number of pairs	7
Table Analyzed				Table Analyzed
Column F	>20% BA/GUS_ABL001+NiL			Column L	<10% BA/GUS_ABL001+NiL
vs.	vs,			vs.	vs,
Column D	>20% BA/GUS_ABL001			Column J	<10% BA/GUS_ABL001
Paired t test				Paired t test
P value	0.6617			P value	0.4895
P value summary	ns			P value summary	ns
Significantly different (P < 0.05)?	No			Significantly different (P < 0.05)?	No
One- or two-tailed P value?	Two-tailed			One- or two-tailed P value?	Two-tailed
t, df	t=0,4600, df=6			t, df	t=0,7360, df=6
Number of pairs	7			Number of pairs	7
Table Analyzed				Table Analyzed
Column F	>20% BA/GUS_ABL001+NiL			Column L	<10% BA/GUS_ABL001+NiL
vs.	vs,			vs.	vs,
Column E	>20% BA/GUS_ABL001+IM			Column K	<10% BA/GUSA_BL001+IM
Paired t test				Paired t test
P value	0.572			P value	0.8496
P value summary	ns			P value summary	ns
Significantly different (P < 0.05)?	No			Significantly different (P < 0.05)?	No
One- or two-tailed P value?	Two-tailed			One- or two-tailed P value?	Two-tailed
t, df	t=0,5975, df=6			t, df	t=0,1980, df=6
Number of pairs	7			Number of pairs	7

## Sheet: DIVISION RATE OF LTC-IC
Table Analyzed	BCR::ABL1>20%			Table Analyzed	BCR::ABL1<10%
Column C	>20% BA/GUS_NiL			Column I	<10% BA/GUS_NiL
vs.	vs,			vs.	vs,
Column B	>20% BA/GUS_IM			Column H	<10% BA/GUS_IM
Paired t test				Paired t test
P value	0.0817			P value	0.9084
P value summary	ns			P value summary	ns
Significantly different (P < 0.05)?	No			Significantly different (P < 0.05)?	No
One- or two-tailed P value?	Two-tailed			One- or two-tailed P value?	Two-tailed
t, df	t=2,090, df=6			t, df	t=0,1200, df=6
Number of pairs	7			Number of pairs	7
Table Analyzed				Table Analyzed
Column D	>20% BA/GUS_ABL001			Column J	<10% BA/GUS_ABL001
vs.	vs,			vs.	vs,
Column B	>20% BA/GUS_IM			Column H	<10% BA/GUS_IM
Paired t test				Paired t test
P value	0.6706			P value	0.4972
P value summary	ns			P value summary	ns
Significantly different (P < 0.05)?	No			Significantly different (P < 0.05)?	No
One- or two-tailed P value?	Two-tailed			One- or two-tailed P value?	Two-tailed
t, df	t=0,4470, df=6			t, df	t=0,7224, df=6
Number of pairs	7			Number of pairs	7
Table Analyzed				Table Analyzed
Column E	>20% BA/GUS_ABL001+IM			Column K	<10% BA/GUSA_BL001+IM
vs.	vs,			vs.	vs,
Column B	>20% BA/GUS_IM			Column H	<10% BA/GUS_IM
Paired t test				Paired t test
P value	0.956			P value	0.5135
P value summary	ns			P value summary	ns
Significantly different (P < 0.05)?	No			Significantly different (P < 0.05)?	No
One- or two-tailed P value?	Two-tailed			One- or two-tailed P value?	Two-tailed
t, df	t=0,05749, df=6			t, df	t=0,6943, df=6
Number of pairs	7			Number of pairs	7
Table Analyzed				Table Analyzed
Column F	>20% BA/GUS_ABL001+NiL			Column L	<10% BA/GUS_ABL001+NiL
vs.	vs,			vs.	vs,
Column B	>20% BA/GUS_IM			Column H	<10% BA/GUS_IM
Paired t test				Paired t test
P value	0.158			P value	0.0479
P value summary	ns			P value summary	*
Significantly different (P < 0.05)?	No			Significantly different (P < 0.05)?	Yes
One- or two-tailed P value?	Two-tailed			One- or two-tailed P value?	Two-tailed
t, df	t=1,612, df=6			t, df	t=2,478, df=6
Number of pairs	7			Number of pairs	7
Table Analyzed				Table Analyzed
Column D	>20% BA/GUS_ABL001			Column J	<10% BA/GUS_ABL001
vs.	vs,			vs.	vs,
Column C	>20% BA/GUS_NiL			Column I	<10% BA/GUS_NiL
Paired t test				Paired t test
P value	0.3148			P value	0.3664
P value summary	ns			P value summary	ns
Significantly different (P < 0.05)?	No			Significantly different (P < 0.05)?	No
One- or two-tailed P value?	Two-tailed			One- or two-tailed P value?	Two-tailed
t, df	t=1,097, df=6			t, df	t=0,9768, df=6
Number of pairs	7			Number of pairs	7
Table Analyzed				Table Analyzed
Column E	>20% BA/GUS_ABL001+IM			Column K	<10% BA/GUSA_BL001+IM
vs.	vs,			vs.	vs,
Column C	>20% BA/GUS_NiL			Column I	<10% BA/GUS_NiL
Paired t test				Paired t test
P value	0.1454			P value	0.4021
P value summary	ns			P value summary	ns
Significantly different (P < 0.05)?	No			Significantly different (P < 0.05)?	No
One- or two-tailed P value?	Two-tailed			One- or two-tailed P value?	Two-tailed
t, df	t=1,673, df=6			t, df	t=0,9015, df=6
Number of pairs	7			Number of pairs	7
Table Analyzed				Table Analyzed
Column F	>20% BA/GUS_ABL001+NiL			Column L	<10% BA/GUS_ABL001+NiL
vs.	vs,			vs.	vs,
Column C	>20% BA/GUS_NiL			Column I	<10% BA/GUS_NiL
Paired t test				Paired t test
P value	0.0425			P value	0.0382
P value summary	*			P value summary	*
Significantly different (P < 0.05)?	Yes			Significantly different (P < 0.05)?	Yes
One- or two-tailed P value?	Two-tailed			One- or two-tailed P value?	Two-tailed
t, df	t=2,568, df=6			t, df	t=2,647, df=6
Number of pairs	7			Number of pairs	7
Table Analyzed				Table Analyzed
Column E	>20% BA/GUS_ABL001+IM			Column K	<10% BA/GUSA_BL001+IM
vs.	vs,			vs.	vs,
Column D	>20% BA/GUS_ABL001			Column J	<10% BA/GUS_ABL001
Paired t test				Paired t test
P value	0.7053			P value	0.0589
P value summary	ns			P value summary	ns
Significantly different (P < 0.05)?	No			Significantly different (P < 0.05)?	No
One- or two-tailed P value?	Two-tailed			One- or two-tailed P value?	Two-tailed
t, df	t=0,3967, df=6			t, df	t=2,327, df=6
Number of pairs	7			Number of pairs	7
Table Analyzed				Table Analyzed
Column F	>20% BA/GUS_ABL001+NiL			Column L	<10% BA/GUS_ABL001+NiL
vs.	vs,			vs.	vs,
Column D	>20% BA/GUS_ABL001			Column J	<10% BA/GUS_ABL001
Paired t test				Paired t test
P value	0.5636			P value	0.0065
P value summary	ns			P value summary	**
Significantly different (P < 0.05)?	No			Significantly different (P < 0.05)?	Yes
One- or two-tailed P value?	Two-tailed			One- or two-tailed P value?	Two-tailed
t, df	t=0,6111, df=6			t, df	t=4,082, df=6
Number of pairs	7			Number of pairs	7
Table Analyzed				Table Analyzed
Column F	>20% BA/GUS_ABL001+NiL			Column L	<10% BA/GUS_ABL001+NiL
vs.	vs,			vs.	vs,
Column E	>20% BA/GUS_ABL001+IM			Column K	<10% BA/GUSA_BL001+IM
Paired t test				Paired t test
P value	0.2173			P value	0.1677
P value summary	ns			P value summary	ns
Significantly different (P < 0.05)?	No			Significantly different (P < 0.05)?	No
One- or two-tailed P value?	Two-tailed			One- or two-tailed P value?	Two-tailed
t, df	t=1,378, df=6			t, df	t=1,569, df=6
Number of pairs	7			Number of pairs	7
